# Supplementary material for: Arsenic, Cadmium, and Lead Levels in School Meals and Their Risk Assessment in Municipalities in Bahia, Brazil
Source: Foods. 2024 May 12;13(10):1500. doi: 10.3390/foods13101500 (PMC11120269; doi:10.3390/foods13101500)
Supplement: Supplementary file 1 [file foods-13-01500-s001.zip]

Archive with 1 entries (1 files):
- foods-2855916-supplementary.pdf
